# Supplementary material for: Pasture Heterogeneity Improves Donkey Welfare: Effects of Structural Variation, Species Diversity, and Sward Height on Herd Emotional States
Source: Animals (Basel). 2025 Nov 27;15(23):3421. doi: 10.3390/ani15233421 (PMC12691164; doi:10.3390/ani15233421)
Supplement: Supplementary file 1 [file animals-15-03421-s001.zip]

Archive with 1 entries (1 files):
- animals-3985322-supplementary.pdf
